# Supplementary material for: Risk of Tuberculosis Caused by Fluticasone Propionate versus Budesonide in Chronic Obstructive Pulmonary Disease: A Nationwide Population-Based Study
Source: J Pers Med. 2022 Jul 21;12(7):1189. doi: 10.3390/jpm12071189 (PMC9321025; doi:10.3390/jpm12071189)
Supplement: Supplementary file 1 [file jpm-12-01189-s001.zip]

Archive with 1 entries (1 files):
- jpm-1800919-supplementary.pdf
